# Supplementary material for: T 1 Relaxation Measurement of Ex-Vivo Breast Cancer Tissues at Ultralow Magnetic Fields
Source: Biomed Res Int. 2015 Jan 29;2015:385428. doi: 10.1155/2015/385428 (PMC4326347; doi:10.1155/2015/385428)
Supplement: Supplementary file 1 — Additional experimental results and information not shown in the text are provided in the Supplementary Information section: an example of Bayesian analysis applied to an actual signal, the description about the removal of the base-offset in the fitting function, and some examples of T1 fitted curves. [file 385428.f1.zip]

Archive with 5 entries (5 files):
- FigSI1.eps
- FigSI2.eps
- FigSI3.eps
- SI_Cancer.pdf
- SI_Cancer.tex
